# Supplementary material for: Tumor Response Evaluation Using iRECIST: Feasibility and Reliability of Manual Versus Software-Assisted Assessments
Source: Cancers (Basel). 2024 Feb 29;16(5):993. doi: 10.3390/cancers16050993 (PMC10931003; doi:10.3390/cancers16050993)
Supplement: Supplementary file 1 [file cancers-16-00993-s001.zip]

Archive with 1 entries (1 files):
- cancers-2882825-supplementary.pdf
